# Supplementary material for: Diversity and evolutionary genetics of the three major Plasmodium vivax merozoite genes participating in reticulocyte invasion in southern Mexico
Source: Parasit Vectors. 2015 Dec 21;8:651. doi: 10.1186/s13071-015-1266-7 (PMC4687067; doi:10.1186/s13071-015-1266-7)
Supplement: Additional file 1: — P. vivax dbp II polymorphism in isolates from southern Mexico, 2006–2007. (XLSX 12 kb) [file 13071_2015_1266_MOESM1_ESM.xlsx]

## Sheet: Hoja1
Additional file 1 P. vivax dbpII polymorphism in isolates from Southern Mexico, 2006-2007.
Haplotype	n	Sal 1 strain sequence reference (M37519): Codon position, nucleotide and aminoacid residue
		220	308	371	384	385	386	390	417	424	489	490	497	499	501	437	503	529	530	551
		Gly/ Glu	Arg/ Ser	Lys/ Glu	Asp/ Gly	Glu/ Asn	Lys/ Asn	Arg/ His	Asn/ Lys	Leu/ Ile	Thr/ Ser	Arg/ Thr	Val/ Ala	Ser/ Lys	Lys/ Gly	Trp/ Arg	Ile/ Lys	Glu/ Lys	Asn	Val/ Asp
		ggg	agg	aaa	gat	gaa	aag	cgt	aat	tta	acc	aga	gtt	tca	aaa	tgg	ata	gaa	aac	gtt
Mxdbp-h1	23	. . .	. . .	. . .	. . .	. . .	. . .	. . .	. . a	a . .	. . .	. . .	. . .	. . .	. . .	c . .	. a .	. . .	. . .	. . .
Mxdbp-h2	5	. a .	. . t	g . .	. g .	a . .	. . t	. . .	. . a	a . .	. . .	. . .	. . .	. . .	. . .	c . .	. a .	. . .	. . .	. . .
Mxdbp-h3	2	. . .	. . .	. . .	. g .	. . .	. . .	. a .	. . .	. . .	. . .	. . .	. . .	. . .	. . .	. . .	. . .	a . .	. . T	. a .
Mxdbp-h4	1	. . .	. . .	g . .	. g .	a . .	. . t	. . .	. . a	a . .	. . .	. . .	. . .	. . .	. . .	c . .	. a .	. . .	. . .	. . .
Mxdbp-h5	1	. a .	. . t	g . .	. . .	. . .	. . .	. . .	. . a	a . .	. . .	. . .	. . .	. . .	. . .	c . .	. a .	. . .	. . .	. . .
Mxdbp-h6	1	. a .	. . .	. . .	. g .	. . .	. . .	. . .	. . a	a . .	. . .	. . .	. . .	. . .	. . .	. . .	. a .	. . .	. . .	. . .
Mxdbp-h7	1	. . .	. . .	. . .	. g .	. . .	. . .	. a .	. . .	. . .	. . .	. . .	. . .	. . .	. . .	. . .	. . .	. . .	. . .	. . .
Mxdbp-h8	1	. . .	. . .	. . .	. g .	. . .	. . .	. a .	. . .	. . .	. . .	. . .	. . .	. . .	. . .	. . .	. a .	. . .	. . .	. . .
Belem strain (EU395587):		. a .	. . t	g . .	. g .	a . .	. . t	. . .	. . a	a . .	. g .	. c .	. cg	aa .	gg. .	c . .	. a .	. . .	. . .	. . .
The sequence of 1104 pb (nucleotides 571-1674 and codons 191-558)
synonymous changes are inidcated in capital letters
