# Supplementary material for: Diversity and evolutionary genetics of the three major Plasmodium vivax merozoite genes participating in reticulocyte invasion in southern Mexico
Source: Parasit Vectors. 2015 Dec 21;8:651. doi: 10.1186/s13071-015-1266-7 (PMC4687067; doi:10.1186/s13071-015-1266-7)
Supplement: Additional file 2: — P. vivax ama1 I-II polymorphisms in isolates from southern Mexico, 2006–2007. (XLSX 12 kb) [file 13071_2015_1266_MOESM2_ESM.xlsx]

## Sheet: Hoja1
Additional file 2 P. vivax ama1I-II polymorphisms in isolates from Southern Mexico, 2006-2007.
Haplotypes		Sal 1 strain sequence reference (XM_001615397): Codon position, nucleotide
		130	132	137	140	141	145	189	190	227	228	277	288	352	368	380	384
		Asn/Lys	Asp/Asp	Pro	Leu/Ile	Ala/Glu	Lys/Ala	Glu/Lys/Asn*	Lys/Gln	Lys/Val	Ser/Asp	Glu/Lys	Gly/Glu	Lys/Asn	Lys/Ile	Gln/Arg	Leu/Pro
	n	aat	aat	cca	tta	gcg	gaa	gaa	aaa	gaa	agc	gag	gga	aag	aaa	caa	ctg
ah1	16	. . .	. . .	. . C	a. .	. . .	. c .	. . .	. . .	.t.	gat	a . .	. . .	. . .	. t .	. . .	. c.
ah2	9	. . g	g. .	. . C	. . .	. a.	. c .	a.t*	. . .	. . .	. . .	a . .	. . .	. .t	. . .	. . .	. . .
ah3	4	. . .	. . .	. . C	. . .	. a.	. c .	a. .	c. .	. . .	. . .	a . .	. . .	. .t	. . .	. . .	. . .
ah4	3	. . .	. . .	. . C	a. .	. . .	. c .	. . .	. . .	. . .	. . .	a . .	. . .	. . .	. t .	. . .	. c.
ah5	1	. . .	. . .	. . C	. . .	. a.	. c .	a. .	. . .	. . .	. . .	a . .	. . .	. .t	. . .	. . .	. . .
ah6	1	. . g	g. .	. . C	. . .	. a.	. c .	. . .	. . .	. . .	. . .	a . .	. . .	. .t	. . .	. . .	. . .
ah7	1	. . .	. . .	. . C	. . .	. a.	. c .	a. .	c. .	.t.	gat	a . .	. . .	. . .	. . .	. . .	. . .
Belem strain (EU395595):		. . .	. . .	. . C	. . .	. a.	. c .	. . .	. . .	. . .	. . .	a . .	. g.	. . .	. . .	. g.	. . .
The sequence of 885 pb (nucleotides 373-1380 and codons 125-460)
synonymous changes are inidcated in capital letters
