# Supplementary material for: Diversity and evolutionary genetics of the three major Plasmodium vivax merozoite genes participating in reticulocyte invasion in southern Mexico
Source: Parasit Vectors. 2015 Dec 21;8:651. doi: 10.1186/s13071-015-1266-7 (PMC4687067; doi:10.1186/s13071-015-1266-7)
Supplement: Additional file 3: — P. vivax msp1 42 polymorphisms in isolates from southern Mexico, 2006–2007. (XLSX 13 kb) [file 13071_2015_1266_MOESM3_ESM.xlsx]

## Sheet: Hoja1
Additional file 3 P. vivax msp142 polymorphisms in isolates from Southern Mexico, 2006-2007.
	Sal 1 strain sequence reference (M75674): Codon position, nucleotides and aminoacid residues
Haplotypes:	n	1356	1357	1361	1432	1454	1466	1476	1482	1490	1491	1493	1494	1495	1496	1501	1505	1506	1508	1509	1510	1511	1513	1514	1515	1516	1517	1518	1519	1520	1521	1522	1524	1525	1526	1527	1533	1538	1625
		Glu	Ala	Ala/ Glu	Ser/ Pro	Ile/ Leu	Met/ Lys	Thr/ Ala	Gly/ Glu	Asp/ Thr	Gly/ Ala	Lys/ Asn	Thr/ Ala/ Glu*	Glu/ Gln	Ile/ Val	Asp/ Ala	Lys/ Thr/ Ala*	Gln/ His/ Glu*/ Arg+	Glu/ Asp	Glu/ Lys	Leu/ Ile	Lys/ Gln	Leu/ Ile	Gly/ Lys	Asn/ Ser	Val/ Glu/ Gly/ Asp	Asn/ Val /Ala* /Ser+	Ser/ Asn/ Thr*	Gln/ Lys	Asp/ Asn/ Thr*	Lys/ Ala/ Thr*	Lys/ Glu	Asn/ Thr/ Ala*	Glu/ Gln/ Lys*	Phe/ Leu/ Ser*	Ile/ Asn/ Thr*/ Met+	Leu	Pro	Lys/ Glu
		gag	gca	gcg	tca	ata	atg	acc	ggg	gat	gga	aaa	aca	gag	att	gat	aag	caa	gag	gaa	ctt	aaa	tta	gga	aat	gtt	aac	agt	caa	gat	agt	aaa	aac	gaa	ttt	att	ctg	ccg	aag
Mxmsp1-h1	14	. . .	. . .	. . .	. . .	c. .	. a .	g .g	. . .	. . .	. . .	. . .	. . .	. . .	. . .	. . .	. ca	. . t	. . .	A .g	. . .	c . .	. . .	. . .	. g .	. aa	gt .	. . .	. . .	a . .	. . .	g. .	. c .	c . .	. . g	. a .	. . .	. . .	…
Mxmsp1-h2	8	. . .	. . .	. a .	. . .	c. .	. a .	g .g	. a .	ac.	. c .	. . t	g . .	c . .	. . .	. . .	. . .	. . .	. . .	. .g	. . .	. . .	a..	.a.	. . .	. aa	gc .*	. a .	a . .	ac .*	gc.	g . .	gct*	a . .*	. . .	. c .*	T . .	. . A	…
Mxmsp1-h3	4	. . .	. . .	. a .	. . .	c. .	. a .	. . .	. . .	ac.	. c .	. . t	ga .*	. . .	g . .	. c .	gca*	g . .*	. . t	A .g	a . .	. . .	a..	. . .	. g .	. g .*	. g .+	. c .*	a . .	ac .*	. c .*	g . .	. c .	c . .	. cg*	. . g+	. . .	. . .	…
Mxmsp1-h4	3	. . A	. . .	. . .	. . .	. . .	. a .	. . .	. . .	. . .	. . .	. . .	. . .	. . .	. . .	. . .	. ca	. . t	. . .	A .g	. . .	c . .	. . .	. . .	. g .	. aa	gt .	. . .	. . .	a . .	. . .	g . .	. c .	c . .	. . g	. a .	. . .	. . .	…
Mxmsp1-h5	2	. . .	. . .	. a .	. . .	c. .	. a .	. . .	. . .	. . .	. . .	. . .	. . .	. . .	. . .	. . .	. . .	. . .	. . .	. . .	. . .	. . .	. . .	. . .	. . .	. . .	. . .	. . .	. . .	. . .	. . .	. . .	. . .	. . .	. . .	. . .	T . .	. . A	…
Mxmsp1-h6	1	. . .	. . .	. . .	. . .	c. .	. a .	g .g	. . .	. . .	. . .	. . .	. . .	. . .	. . .	. . .	. ca	. . t	. . .	A .g	. . .	c . .	. . .	. . .	. g .	. aa	gt .	. . .	. . .	a . .	. . .	g . .	. c .	c . .	. . g	. a .	. . .	. . .	g..
Mxmsp1-h7	1	. . A	. . G	. . .	. . .	. . .	. a .	. . .	. . .	. . .	. . .	. . .	. . .	. . .	. . .	. . .	. ca	. . t	. . .	A .g	. . .	c . .	. . .	. . .	. g .	. aa	gt .	. . .	. . .	a . .	. . .	g . .	. c .	c . .	. . g	. a .	. . .	. . .	…
Mxmsp1-h8	1	. . .	. . .	. a .	. . .	c. .	. a .	. . .	. . .	. . .	. . .	. . .	. . .	. . .	. . .	. . .	. . .	. g.+	. . .	. . .	. . .	. . .	. . .	. . .	. . .	. . .	. . .	. . .	. . .	. . .	. . .	. . .	. . .	. . .	. . .	. . .	T . .	. . A	…
Mxmsp1-h9	1	. . .	. . G	. . .	. . .	c. .	. a .	g .g	. a .	. . .	. . .	. . .	. . .	c . .	. . .	. . .	. ca	. . t	. . .	. .g	. . .	c . .	c . .	. . .	. g .	. aa	gt .	. . .	. . .	a . .	. . .	g . .	gc .*	c . .	. . g	. a .	. . .	. . .	…
Belem strain (AF435594):		. . .	. . .	. . .	c. .	c. .	. a .	. . .	. . .	ac.	. c .	. . t	g a.*	. . .	g . .	. c .	gca*	g . .*	. . t	A .g	a . .	. . .	a . .	. . .	. g .	. a .+	. g .+	. c .*	a . .	ac .*	. c .*	g . .	. c .	c . .	. cg*	. . g+	. . .	. . .	…
The sequence of 1072 pb (nucleotides 4329-5400 and codons 1443-1800)
synonymous changes are inidcated in capital letters
